# Supplementary material for: A Computational Model of Visual Recognition Memory via Grid Cells
Source: Curr Biol. 2019 Mar 18;29(6):979–990.e4. doi: 10.1016/j.cub.2019.01.077 (PMC6428694; doi:10.1016/j.cub.2019.01.077)
Supplement: Table S1. All Stimuli with Picture Credit for Source URL and License Information, Related to Results and Figures 3, 4, and 5 [file mmc2.xlsx]

## Sheet: Sheet1
	Table S1: All stimuli used, with source and lisence.
	Image	Source	License
	Leonard Nimoy	https://commons.wikimedia.org/wiki/File:Leonard_Nimoy_Mr._Spock_Star_Trek.JPG
			public domain image
	Amelia Earhart	https://commons.wikimedia.org/wiki/File:Amelia_Earhart_standing_under_nose_of_her_Lockheed_Model_10-E_Electra,_small.jpg	public domain image
	Nelson Mandela	https://mandela.co.za/public-domain-pics/
			Creative Commons Attribution 4.0 Generic
			(free to use with attribution)
			https://creativecommons.org/licenses/by/4.0/deed.en
	Ai Wei Wei	https://www.flickr.com/photos/a-weidinger/22432907487
			public domain image
	S. P.
		---	Acquaintance of author,
			used with permission
	Carl Sagan	https://commons.wikimedia.org/wiki/File:Carl_Sagan,_1994.jpg
			Creative Commons Attribution 2.0 Generic
			(free to use with attribution)
			https://creativecommons.org/licenses/by/2.0/deed
	Valentina Tereshkova	https://commons.wikimedia.org/wiki/File:RIAN_archive_66514_Valentina_Nikolayeva-Tereshkova.jpg
			Creative Commons Attribution 3.0 Generic
			(free to use with attribution)
			https://creativecommons.org/licenses/by-sa/3.0/deed.en
	Nina Simone	https://commons.wikimedia.org/wiki/File:Nina_Simone_1965.jpg
			Creative Commons Attribution 4.0 Generic
			(free to use with attribution)
			https://creativecommons.org/licenses/by/4.0/deed.en
	Barack Obama	https://commons.wikimedia.org/wiki/File:Official_portrait_of_Barack_Obama.jpg
			Creative Commons Attribution 3.0 unported
			(free to use with attribution)
			https://creativecommons.org/licenses/by/3.0/deed.en
	F. S.
			Acquaintance of author,
		---	used with permission
	Hedy Lamarr	https://commons.wikimedia.org/wiki/File:Hedy_lamarr_-_1940.jpg
			public domain image
	Albert Einstein	https://commons.wikimedia.org/wiki/File:Albert_Einstein_Head.jpg
			public domain image
	A. P.
			Acquaintance of author,
			used with permission
	M. H.
		---	Acquaintance of author,
			used with permission
	Stanislaw Lem	https://commons.wikimedia.org/wiki/File:Stanislaw_Lem_2.jpg
			Creative Commons Attribution-Share
			Alike 3.0 Unported
			(free to use with attribution)
			https://creativecommons.org/licenses/by-sa/3.0/deed.en
	Frida Kahlo	https://www.flickr.com/photos/angrylambie/16637701754
			public domain image
	Eddie Izzard	https://commons.wikimedia.org/wiki/File:Eddie_Izzard_comes_to_Crouch_End.jpg
			Creative Commons Attribution-Share
			Alike 2.0 Generic
			(free to use with attribution)
			https://creativecommons.org/licenses/by-sa/2.0/deed.en
	Charlie Chaplin	https://commons.wikimedia.org/wiki/File:L%27artiste.jpeg
			Creative Commons Attribution-Share
			Alike 3.0 Unported
			(free to use with attribution)
			https://creativecommons.org/licenses/by-sa/3.0/deed.en
	Marie Curie	https://commons.wikimedia.org/wiki/File:Smithsonian_Institution_-_Portrait_of_Marie_Curie_(1867-1934),_Physicist_(pd).jpg	public domain image
	Yuri Gagarin	https://en.wikipedia.org/wiki/Yuri_Gagarin
			public domain image
	Charles Darwin	https://commons.wikimedia.org/wiki/File:Charles_Darwin_photograph_by_Herbert_Rose_Barraud,_1881_2.jpg	public domain image
	Neil Armstrong	https://commons.wikimedia.org/wiki/File:Neil_Armstrong_pose.jpg
			public domain image
	Jules Verne	https://commons.wikimedia.org/wiki/File:F%C3%A9lix_Nadar_1820-1910_portraits_Jules_Verne_(restoration).jpg
			public domain image
	Nichelle Nichols	https://commons.wikimedia.org/wiki/File:Nichelle_Nichols_LEGO.jpg
			public domain image
	A. H.
		---	Acquaintance of author, used with permission
	Ramon Y Cajal	https://commons.wikimedia.org/wiki/File:Cajal-Restored.jpg
			public domain image
	M. J.
		---	Acquaintance of author, used with permission
	M.V.
		---	Acquaintance of author, used with permission
	Patrick Stewart	https://pl.wikipedia.org/wiki/Plik:PatrickStewart2004-08-03.jpg
			public domain image
	B. B.
		---	Acquaintance of author, used with permission
		https://commons.wikimedia.org/wiki/File:Sir_Peter_Ustinov_portrait_Allan_Warren.jpg
			Creative Commons Attribution-Share
			Alike 3.0 Unported
			(free to use with attribution)
			https://creativecommons.org/licenses/by-sa/3.0/deed.en
	Peter Ustinov
	Ursula LeGuin	https://www.flickr.com/photos/oregonstateuniversity/3551195631
			public domain image
	P. A.
		---	Acquaintance of author, used with permission
	Natural History Museum	https://commons.wikimedia.org/wiki/File:London_Natural_History_Museum_Panorama.jpg
			Creative Commons Attribution 3.0 unported
			(free to use with attribution)
			https://creativecommons.org/licenses/by/3.0/deed.en
	Turner/Dido	https://commons.wikimedia.org/wiki/File:Turner_-_Dido.jpg
			public domain image
	Orion	https://commons.wikimedia.org/wiki/File:The_Great_Orion_Nebula_(M42).jpg
			Creative Commons Attribution 2.0 Generic
			(free to use with attribution)
			https://creativecommons.org/licenses/by/2.0/deed
	Brela	https://commons.wikimedia.org/wiki/File:Brela_-_panoramio.jpg
			Creative Commons Attribution 3.0 unported
			(free to use with attribution)
			https://creativecommons.org/licenses/by/3.0/deed.en
	Torino	https://www.maxpixel.net/Torino-Mole-Balloon-Piemonte-Landscape-1072877
			public domain image
	Monet Water Lillies	https://commons.wikimedia.org/wiki/File:Claude_Monet_-_Water_Lilies_-_Google_Art_Project.jpg	public domain image
	Vermeer	https://commons.wikimedia.org/wiki/File:Jan_Vermeer_van_Delft_-_Lady_Standing_at_a_Virginal_-_National_Gallery,_London.jpg	public domain image
	Nymphenburg	https://commons.wikimedia.org/wiki/File:Image-Schloss_Nymphenburg_Munich_CC_edit3.jpg
			Creative Commons Attribution 2.5 Generic
			(free to use with attribution)
			https://creativecommons.org/licenses/by-sa/2.5/deed.en
	Pisa	https://www.flickr.com/photos/houseofhall/5927484119
			Creative Commons Attribution-Share
			Alike 2.0 Generic
			(free to use with attribution)
			https://creativecommons.org/licenses/by-sa/2.0/deed.en
	Abel Tasman	https://commons.wikimedia.org/wiki/File:Abel_Tasman_National_Park_beach_autumn.jpg
			Creative Commons Attribution-Share
			Alike 2.0 Generic
			(free to use with attribution)
			https://creativecommons.org/licenses/by-sa/2.0/deed.en
	Tongariro 1	https://commons.wikimedia.org/wiki/File:Tongariro_National_Park-109559.jpg
			public domain image
	Eiffel Tower	https://commons.wikimedia.org/wiki/File:Eiffel_trocadero_i.jpg
			Creative Commons Attribution-Share
			Alike 3.0 Unported
			(free to use with attribution)
			https://creativecommons.org/licenses/by-sa/3.0/deed.en
	Klenze	https://commons.wikimedia.org/wiki/File:Akropolis_by_Leo_von_Klenze.jpg
			public domain image
	Sardinia
			public domain image
		---
	Statue of Liberty	https://commons.wikimedia.org/wiki/File:USA-NYC-Statue_of_Liberty.jpg
			Creative Commons Attribution-Share
			Alike 3.0 Unported
			(free to use with attribution)
			https://creativecommons.org/licenses/by-sa/3.0/deed.en
	Temple of Heaven
		---	supplied by author
	Acropolis	https://commons.wikimedia.org/wiki/File:Attica_06-13_Athens_50_View_from_Philopappos_-_Acropolis_Hill.jpg
			Free Art License
			(free to use)
			http://artlibre.org/licence/lal/en/
	Colosseum	https://pixabay.com/en/colloseum-rome-night-black-and-white-116009/
			public domain image
	Pelosa
		---	supplied by author
	Charlottenburg	https://commons.wikimedia.org/wiki/File:Berlin_-_Schloss-Charlottenburg.jpg
			Creative Commons Attribution-Share
			Alike 3.0 Unported
			(free to use with attribution)
			https://creativecommons.org/licenses/by-sa/3.0/deed.en
	Nuraghe	https://www.flickr.com/photos/yujin_it/2173025865
			Creative Commons Attribution-Share
			Alike 2.0 Generic
			(free to use with attribution)
			https://creativecommons.org/licenses/by-sa/2.0/deed.en
	Hyde Park	https://pxhere.com/ko/photo/577074
			public domain image
	Tower Bridge
		---	supplied by author
	Living room 1	https://pixabay.com/en/living-room-couch-interior-room-2732939/
			public domain image
	Bathroom	https://www.pexels.com/photo/tiles-window-bathroom-marble-105934/
			public domain image
	Auckland	https://commons.wikimedia.org/wiki/File:Auckland_Skyline_as_seen_from_Devonport_20100128_3.jpg
			Creative Commons Attribution-Share
			Alike 4.0 International
			(free to use with attribution)
			https://creativecommons.org/licenses/by-sa/4.0/deed.en
	Museumsinsel	https://commons.wikimedia.org/wiki/File:Berlin_Museumsinsel_Fernsehturm.jpg
			Creative Commons Attribution-Share
			Alike 3.0 Unported
			(free to use with attribution)
			https://creativecommons.org/licenses/by-sa/3.0/deed.en
	Living room 2	https://commons.wikimedia.org/wiki/File:Living_Room.jpg
			Creative Commons Attribution-Share
			Alike 3.0 Unported
			(free to use with attribution)
			https://creativecommons.org/licenses/by-sa/3.0/deed.en
	Kitchen	https://commons.wikimedia.org/wiki/File:Modular_Kitchen.jpg
			Creative Commons Attribution-Share
			Alike 3.0 Unported
			(free to use with attribution)
			https://creativecommons.org/licenses/by-sa/3.0/deed.en
	Tongariro 2	https://commons.wikimedia.org/wiki/File:Emerald_Lakes,_New_Zealand.jpg
			Creative Commons Attribution-Share
			Alike 2.0 Generic
			(free to use with attribution)
			https://creativecommons.org/licenses/by-sa/2.0/deed.en
	Roturoa
		---	supplied by author
	Tehoho	https://commons.wikimedia.org/wiki/File:Te_Hoho_Rock.jpg
			Creative Commons Attribution-Share
			Alike 3.0 Unported
			(free to use with attribution)
			https://creativecommons.org/licenses/by-sa/3.0/deed.en
	Courtyard
		---	supplied by author
	Arduino	https://commons.wikimedia.org/wiki/File:Raspberry_Pi_2_Model_B_v1.1_top_new.jpg
			Creative Commons Attribution-Share
			Alike 4.0 International
			(free to use with attribution)
			https://creativecommons.org/licenses/by-sa/4.0/deed.en
	Espresso	https://pxhere.com/en/photo/1401274
			public domain image
	Helicopter	https://commons.wikimedia.org/wiki/File:LAPD_Bell_206_Jetranger.jpg
			Creative Commons Attribution-Share
			Alike 3.0 Unported
			(free to use with attribution)
			https://creativecommons.org/licenses/by-sa/3.0/deed.en
	Sailboat	https://pixabay.com/en/lake-geneva-montreux-switzerland-933465/
			public domain image
	Shinkansen	https://pxhere.com/da/photo/851346
			public domain image
	Swiss Army	https://commons.wikimedia.org/wiki/File:Swiss_army_knife_closed_20050612.jpg
			public domain image
	Kiwi	https://commons.wikimedia.org/wiki/File:Apteryx_owenii_0.jpg
			public domain image
	Brain	https://commons.wikimedia.org/wiki/File:Human_Brain_Dissected.jpg
			Creative Commons Attribution-Share
			Alike 3.0 Unported
			(free to use with attribution)
			https://creativecommons.org/licenses/by-sa/3.0/deed.en
	Mac	https://commons.wikimedia.org/wiki/File:Macintosh_128k_transparency.png
			Creative Commons Attribution-Share
			Alike 2.5
			(free to use with attribution)
			https://creativecommons.org/licenses/by-sa/2.5/deed.en
	Blossom	https://pl.wikipedia.org/wiki/Plik:2015_Kwiatostan_gruszy_pospolitej.jpg
			Creative Commons Attribution-Share
			Alike 4.0 International
			(free to use with attribution)
			https://creativecommons.org/licenses/by-sa/4.0/deed.en
	Piano	https://www.metmuseum.org/art/collection/search/501788
			public domain image
	Harddrive	https://commons.wikimedia.org/wiki/File:Hard_Drive_(11644419853).jpg
			Creative Commons Attribution-Share
			Alike 2.0 Generic
			(free to use with attribution)
			https://creativecommons.org/licenses/by-sa/2.0/deed.en
	Moka	https://es.m.wikipedia.org/wiki/Archivo:Macchinetta.jpg
			public domain image
	VW van	https://de.m.wikipedia.org/wiki/Datei:VW-T1b-Bus-Normalausf%C3%BChrung-Fr.jpg
			Creative Commons Attribution-Share
			Alike 2.0 Germany
			(free to use with attribution)
			https://creativecommons.org/licenses/by-sa/2.0/deed.de
	Dakota Wreck	https://pxhere.com/en/photo/1380202
			public domain image
	Mouse	https://pxhere.com/no/photo/1159538
			public domain image
	Van Gogh	https://commons.wikimedia.org/wiki/File:Vincent_van_Gogh_-_Irises_(1890).jpg
			public domain image
	Mars Rover	https://commons.wikimedia.org/wiki/File:NASA_Mars_Rover.jpg
			public domain image
	Bird	https://commons.wikimedia.org/wiki/File:Gu%C3%A9pier_d%27Europe_ichkeul_(Merops_apiaster)_European_Bee-eater.jpg
			Creative Commons Attribution-Share
			Alike 4.0 International
			(free to use with attribution)
			https://creativecommons.org/licenses/by-sa/4.0/deed.en
	Game Boy	https://en.wikipedia.org/wiki/File:Game_Boy_and_Game_Boy_Color.JPG
			Creative Commons Attribution-Share
			Alike 3.0
			(free to use with attribution)
			https://creativecommons.org/licenses/by-sa/3.0/
	OLPC	https://commons.wikimedia.org/wiki/File:XO-Beta1-mikemcgregor-4.jpg
			Creative Commons Attribution-Share
			Alike 2.5 Generic
			(free to use with attribution)
			https://creativecommons.org/licenses/by-sa/2.5/deed
	David	https://commons.wikimedia.org/wiki/File:%27David%27_by_Michelangelo_JBU0001.JPG
			Creative Commons Attribution-Share
			Alike 3.0 Unported
			(free to use with attribution)
			https://creativecommons.org/licenses/by-sa/3.0/deed.en
	Boat
		---	supplied by author
		---
	Microscope	https://vi.wikipedia.org/wiki/T%E1%BA%ADp_tin:Universal_Microscope,_Bausch_and_Lomb,_c._1890_-_Museum_of_Science_and_Industry_(Chicago)_-_DSC06400.JPG	public domain image
	Shoe	https://commons.wikimedia.org/wiki/File:Markhor-Derby-shoes.png
			Creative Commons Attribution-Share
			Alike 4.0 International
			(free to use with attribution)
			https://creativecommons.org/licenses/by-sa/4.0/deed.en
	Shuttle	https://commons.wikimedia.org/wiki/File:STS-133_Space_Shuttle_Discovery_last_towback.jpg	public domain image
	Tesla	https://commons.wikimedia.org/wiki/File:Nikola_Tesla_-_Laslovarga_(2).jpg
			Creative Commons Attribution-Share
			Alike 4.0 International
			(free to use with attribution)
			https://creativecommons.org/licenses/by-sa/4.0/deed.en
	Perseus	https://commons.wikimedia.org/wiki/File:Perseus_Cellini_Loggia_dei_Lanzi_2005_09_13.jpg
			Creative Commons Attribution-Share
			Alike 2.5 Generic
			(free to use with attribution)
			https://creativecommons.org/licenses/by-sa/2.5/deed
	Starry Night	https://commons.wikimedia.org/wiki/File:VanGogh-starry_night_ballance1.jpg
			public domain image
	Tube	https://de.wikipedia.org/wiki/Datei:Why_London_Underground_is_nicknamed_The_Tube.jpg
			public domain image
	Violin	https://commons.wikimedia.org/wiki/File:M2655_-_violin_-_Giovanni_Paolo_Maggini_-_f%C3%B6re_1700_-_foto_Sofi_Sykfont.jpg
			Creative Commons Attribution-Share
			Alike 3.0 Unported
			(free to use with attribution)
			https://creativecommons.org/licenses/by-sa/3.0/deed.en
	Sojus Badge	https://commons.wikimedia.org/wiki/File:Soyuz-TMA-09M-Mission-Patch.png
			public domain image
	Toy Car	https://www.pexels.com/photo/depth-of-field-photography-of-red-volkswagen-beetle-diecast-model-772393/	public domain image
